# Supplementary material for: An Analysis of Small-Ruminant Farming in Marginal Area of the Mediterranean Region: A Focus on the Gentile di Puglia Breed
Source: Animals (Basel). 2026 Apr 28;16(9):1356. doi: 10.3390/ani16091356 (PMC13163137; doi:10.3390/ani16091356)
Supplement: Supplementary file 1 [file animals-16-01356-s001.zip]

Archive with 1 entries (1 files):
- animals-4230498-supplementary.pdf
